# Supplementary material for: The Secreted Ribonuclease SRE1 Contributes to Setosphaeria turcica Virulence and Activates Plant Immunity
Source: Front Microbiol. 2022 Jul 8;13:941991. doi: 10.3389/fmicb.2022.941991 (PMC9304870; doi:10.3389/fmicb.2022.941991)
Supplement: Supplementary file 1 [file Table_1.XLSX]

## Sheet: Supplementary Table 1 
Secreted proteins in the culture filtrate of Setosphaeria turcica that detected by LC-MS/MS
Gene_ID	Protein_ID	Gene_Function	Signal_Peptide
SETTUDRAFT_164086	R0IKQ6	Alternaria alternata allergen Alt a1	Yes
SETTUDRAFT_164814	R0K4Z7	Cerato-platanin	Yes
SETTUDRAFT_158004	R0JI53	Amine oxidase	Yes
SETTUDRAFT_164817	R0JQI2	Cupredoxin	Yes
SETTUDRAFT_119413	R0IH14	Galactose oxidase	Yes
SETTUDRAFT_157137	R0IAF9	Galactose oxidase	Yes
SETTUDRAFT_163983	R0KAP3	Multicopper oxidase	Yes
SETTUDRAFT_169414	R0IMN2	Oxalate decarboxylase	Yes
SETTUDRAFT_137501	R0KA84	Oxidoreductase	Yes
SETTUDRAFT_162259	R0KRE9	Oxidoreductase	Yes
SETTUDRAFT_113410	R0KUX5	Oxidoreductase	Yes
SETTUDRAFT_101187	R0KSZ8	Oxidoreductase	Yes
SETTUDRAFT_135101	R0KF84	Oxidoreductase	Yes
SETTUDRAFT_42738	R0IFE8	Oxidoreductase	Yes
SETTUDRAFT_86902	R0J3C5	Oxidoreductase	Yes
SETTUDRAFT_180741	R0K1R1	Peroxidase	Yes
SETTUDRAFT_166136	R0JKF3	Superoxide dismutase	Yes
SETTUDRAFT_169010	R0ISH9	Carbohydrate esterase family 3	Yes
SETTUDRAFT_132689	R0KEE9	Carbon-nitrogen hydrolase	Yes
SETTUDRAFT_40423	R0KU35	Carboxylic ester hydrolase	Yes
SETTUDRAFT_99416	R0I8C5	Carboxylic ester hydrolase	Yes
SETTUDRAFT_165769	R0JUR0	Lactonase	Yes
SETTUDRAFT_90125	R0IHT1	PLC-like phosphodiesterase	Yes
SETTUDRAFT_164048	R0IKJ3	Carboxypeptidase	Yes
SETTUDRAFT_184812	R0ILX3	Carboxypeptidase	Yes
SETTUDRAFT_164784	R0K116	CFEM domain-containing protein	Yes
SETTUDRAFT_165528	R0I943	CFEM domain-containing protein	Yes
SETTUDRAFT_42400	R0IJH8	Glycosyl hydrolases family 125	Yes
SETTUDRAFT_162920	R0KF52	Glycosyl hydrolases family 16	Yes
SETTUDRAFT_164766	R0JQ83	Glycosyl hydrolases family 16	Yes
SETTUDRAFT_22378	R0JMA7	Glycosyl hydrolases family 16	Yes
SETTUDRAFT_163139	R0IQE4	Glycosyl hydrolases family 17	Yes
SETTUDRAFT_168424	R0IVF5	Glycosyl hydrolases family 17	Yes
SETTUDRAFT_152014	R0IKK4	Glycosyl hydrolases family 18	Yes
SETTUDRAFT_45450	R0IZN6	Glycosyl hydrolases family 18	Yes
SETTUDRAFT_184255	R0IST2	Glycosyl hydrolases family 2	Yes
SETTUDRAFT_26175	R0IYJ3	Glycosyl hydrolases family 20	Yes
SETTUDRAFT_42664	R0IEZ6	Glycosyl hydrolases family 28	Yes
SETTUDRAFT_182707	R0KB99	Glycosyl hydrolases family 3	Yes
SETTUDRAFT_112805	R0J2M6	Glycosyl hydrolases family 31	Yes
SETTUDRAFT_136331	R0IS24	Glycosyl hydrolases family 31	Yes
SETTUDRAFT_30210	R0KFU4	Glycosyl hydrolases family 31	Yes
SETTUDRAFT_138645	R0IFX3	Glycosyl hydrolases family 37	Yes
SETTUDRAFT_162219	R0KFA2	Glycosyl hydrolases family 38	Yes
SETTUDRAFT_155082	R0K5X4	Glycosyl hydrolases family 64	Yes
SETTUDRAFT_168374	R0KGV4	Glycosyl hydrolases family 64	Yes
SETTUDRAFT_104117	R0IXY3	Glycosyl hydrolases family 72	Yes
SETTUDRAFT_163081	R0KFX5	Glycosyl hydrolases family 72	Yes
SETTUDRAFT_88934	R0KFA8	peptidase	Yes
SETTUDRAFT_162968	R0KFE5	peptidase	Yes
SETTUDRAFT_138344	R0K2B4	Peptidase	Yes
SETTUDRAFT_156535	R0JZI4	Peptidase	Yes
SETTUDRAFT_162922	R0IP64	Peptidase	Yes
SETTUDRAFT_177505	R0KCY1	Peptidase A1	Yes
SETTUDRAFT_93425	R0JSD5	Peptidase S1	Yes
SETTUDRAFT_162786	R0IP50	Peptidase S28	Yes
SETTUDRAFT_129562	R0IVH4	Peptidase S41	Yes
SETTUDRAFT_162747	R0KTR8	Peptidase S41	Yes
SETTUDRAFT_175288	R0KB79	Peptidase S53	Yes
SETTUDRAFT_113614	R0KVC0	Peptidase S8	Yes
SETTUDRAFT_87464	R0IPR8	Peptidase S9	Yes
SETTUDRAFT_27866	R0KIQ7	Peptidase G1	Yes
SETTUDRAFT_162422	R0J539	Galactose mutarotase	Yes
SETTUDRAFT_167510	R0KKP2	Protein disulphide isomerase	Yes
SETTUDRAFT_168090	R0KHZ7	Ribonuclease	Yes
SETTUDRAFT_163271	R0K2C5	Ribonuclease	Yes
SETTUDRAFT_30334	R0KG50	Ribonuclease	Yes
SETTUDRAFT_106605	R0IVW8	Uncharacterized protein	Yes
SETTUDRAFT_117579	R0KA16	Uncharacterized protein	Yes
SETTUDRAFT_164425	R0IG42	Uncharacterized protein	Yes
SETTUDRAFT_166295	R0JHJ1	Uncharacterized protein	Yes
SETTUDRAFT_45368	R0IZW0	Uncharacterized protein	Yes
SETTUDRAFT_51857	R0IVG5	Uncharacterized protein	Yes
SETTUDRAFT_87864	R0K0S6	Uncharacterized protein	Yes
SETTUDRAFT_164939	R0K225	Uncharacterized protein	Yes
SETTUDRAFT_169046	R0IS00	Uncharacterized protein	Yes
SETTUDRAFT_136615	R0K577	Uncharacterized protein	Yes
SETTUDRAFT_142138	R0IA08	Uncharacterized protein	Yes
SETTUDRAFT_160841	R0KIS0	Uncharacterized protein	Yes
SETTUDRAFT_163068	R0K1E5	Uncharacterized protein	Yes
SETTUDRAFT_164155	R0IEI4	Uncharacterized protein	Yes
SETTUDRAFT_166836	R0KDI1	Uncharacterized protein	Yes
SETTUDRAFT_167609	R0KA78	Uncharacterized protein	Yes
SETTUDRAFT_168417	R0KH36	Uncharacterized protein	Yes
SETTUDRAFT_169129	R0KDW1	Uncharacterized protein	Yes
SETTUDRAFT_169560	R0JXX8	Uncharacterized protein	Yes
SETTUDRAFT_180068	R0IF42	Uncharacterized protein	Yes
SETTUDRAFT_28296	R0KEC2	Uncharacterized protein	Yes
SETTUDRAFT_44619	R0I4X4	Uncharacterized protein	Yes
SETTUDRAFT_90147	R0K7E6	Uncharacterized protein	Yes

## Sheet: Supplementary Table 2
Primers used in this study
Primer name	Primer 5'-3'	Purpose
VIGS
NbBAK1-F	gGAATTCGTGAGGGTGGTGAGCGGGATAAT	Silencing of BAK1in N. benthamiana
NbBAK1-R	ccgCTCGAGGCTCATAACTGGGCAAAGGGCTT	Silencing of BAK1in N. benthamiana
NbSOBIR1-F	tgcTCTAGAGGAAGAAAAGGAAAGTCAGA	Silencing of SOBIR1 in N. benthamiana
NbSOBIR1-R	ccgCTCGAGATCCATTGGGGGTTGTATAA	Silencing of SOBIR1 in N. benthamiana
qPCR-NbBAK1-F	TCCTGACGGACCATCTCCTCTTT	RT-qPCR for validation of the NbBAK1 gene transcription level
qPCR-NbBAK1-R	GCTCATAACTGGGCAAAGGGCTT	RT-qPCR for validation of the NbBAK1 gene transcription level
qPCR-NbSOBIR1-F	GTGGTTACTTGGTTTCTTTG	RT-qPCR for validation of the NbSOBIR1 gene transcription level
qPCR-NbSOBIR1-R	ATGCTACTCCATCTTCTGTC	RT-qPCR for validation of the NbSOBIR1 gene transcription level
Gene silencing of SRE1
SRE1-PSD1-F	cccAAGCTTAAGTTCCTCACTAGCATCCT	Construction of SRE1 silencing vector pSD1-SRE1
SRE1-PSD1-R	ccgTCTAGACGAAGTTCCCGAGCAACCAA	Construction of SRE1 silencing vector pSD1-SRE1
Neo-F	CGGCTATGACTGGGCACAACA	To verify the SRE1 silencing candidate transformants
Neo-R	AGAAGGCGATAGAAGGCGATGC	To verify the SRE1 silencing candidate transformants
Fungal biomass detection
StTublin-F	GGGAACTCCTCACGGATCTTG	S. turcica Tublin gene used for fungal biomass detection
StTublin-R	TAACAACTGGGCAAAGGGTCA	S. turcica Tublin gene used for fungal biomass detection
PcActin-F	AGGAGATGGCCAAGTTAGC	P. capsici Actin gene used for fungal biomass detection
PcActin-R	CCGACTCATCATACTCGG	P. capsici Actin gene used for fungal biomass detection
BcactA-F	GGTAACATTGTTATGTCTGG	B. cinerea actA gene used for fungal biomass detection
BcactA-R	CGTCGATGAAGGTCAAG	B. cinerea actA gene used for fungal biomass detection
ZmUBI-F	GGAAAAACCATAACCCTGGA	Z. mays Ubiquitin gene used for fungal biomass detection
ZmUBI-R	ATATGGAGAGAGGGCACCAG	Z. mays Ubiquitin gene used for fungal biomass detection
NbEF-1α-F	AGGATACAACCCTGACAAGA	N. benthamiana EF-1α gene used for fungal biomass detection
NbEF-1α-R	GTGGGACCAAAAGTAACAAC	N. benthamiana EF-1α gene used for fungal biomass detection
Gene expression analysis
qPCR-HSR203-F	GGCAGTGGAGGAGCTTAAAT	RT-qPCR for validation of HSR203 gene transcription level in N. benthamiana
qPCR-HSR203-R	GCTATGTCCCACTCCATTGTTA	RT-qPCR for validation of HSR203 gene transcription level in N. benthamiana
qPCR-HIN1-F	ATCCTCGGAGTGATTGCATTAG	RT-qPCR for validation of HIN1 gene transcription level in N. benthamiana
qPCR-HIN1-R	TGTTGTTTGTGGTGGACAAATC	RT-qPCR for validation of HIN1 gene transcription level in N. benthamiana
qPCR-PR1-F	GTGGGTCGATGAGAAACAGTAT	RT-qPCR for validation of PR1 gene transcription level in N. benthamiana
qPCR-PR1-R	GAACCCTAGCACATCCAACA	RT-qPCR for validation of PR1 gene transcription level in N. benthamiana
qPCR-PR4-F	GGCCAAGATTCCTGTGGTAGAT	RT-qPCR for validation of PR4 gene transcription level in N. benthamiana
qPCR-PR4-R	CACTGTTGTTTGAGTTCCTGTTCCT	RT-qPCR for validation of PR4 gene transcription level in N. benthamiana
qPCR-ERF1-F	GCTCTTAACGTCGGATGGTC	RT-qPCR for validation of ERF1 gene transcription level in N. benthamiana
qPCR-ERF1-R	AGCCAAACCCTAGCTCCATT	RT-qPCR for validation of ERF1 gene transcription level in N. benthamiana
qPCR-GRAS2-F	GCAAGGAGTACTGTGTCCATTA	RT-qPCR for validation of GRAS2 gene transcription level in N. benthamiana
qPCR-GRAS2-R	CCTTGCACCTCAAACTCCTAT	RT-qPCR for validation of GRAS2 gene transcription level in N. benthamiana
qPCR-CYP71D20-F	AAGGTCCACCGCACCATGTCCTTAGAG	RT-qPCR for validation of CYP71D20 gene transcription level in N. benthamiana
qPCR-CYP71D20-F	AAGAATTCCTTGCCCCTTGAGTACTTGC	RT-qPCR for validation of CYP71D20 gene transcription level in N. benthamiana
qPCR-NbPTI5-F	CCTCCAAGTTTGAGCTCGGATAGT	RT-qPCR for validation of PTI5 gene transcription level in N. benthamiana
qPCR-NbPTI5-R	CCAAGAAATTCTCCATGCACTCTGTC	RT-qPCR for validation of PTI5 gene transcription level in N. benthamiana
qPCR-NbAcre31-F	AATTCGGCCATCGTGATCTTGGTC	RT-qPCR for validation of Acre31 gene transcription level in N. benthamiana
qPCR-NbAcre31-R	GAGAAACTGGGATTGCCTGAAGGA	RT-qPCR for validation of Acre31 gene transcription level in N. benthamiana
qPCR-SRE1-F	AACACCTGCTACTCGTCGAA	RT-qPCR for validation of SRE1 gene transcription level in S. turcica
qPCR-SRE1-R	AGTGTGTGTAATCTCTCCAGC	RT-qPCR for validation of SRE1 gene transcription level in S. turcica
Yeast signal sequence trap system
SP-SRE1-F	AATTCATGAAGTTCCTCACTAGCATCCTGCTCTTGGTCGCGCCCATTGCCCTTGCCC	Obtain SRE1 signal peptide fragment by annealing.
SP-SRE1-R	TCGAGGGCAAGGGCAATGGGCGCGACCAAGAGCAGGATGCTAGTGAGGAACTTCATG	Obtain SRE1 signal peptide fragment by annealing.
Construction of plant expression vectors
SRE1-F	CCAGCTAGCATCGATTCCCATGAAGTTCCTCACTAGCAT	To amplify the CDS fragment of SRE1 form S. turcica
SRE1-R	CAATCTCTAGAGGATCCCCCGAAGTTCCCGAGCAACCAA	To amplify the CDS fragment of SRE1 form S. turcica
MoSRE1-F	CCAGCTAGCATCGATTCCCATGATCGGCCTCAAGTCAAC	To amplify the CDS fragment of MoSRE1 form M. grisea
MoSRE1-R	CAATCTCTAGAGGATCCCCCCGCCGTGCTTGTTGCTATG	To amplify the CDS fragment of MoSRE1 form M. grisea
UmSRE1-F	CCAGCTAGCATCGATTCCCATGAAGTTTCCCCTTGCCCT	To amplify the CDS fragment of UmSRE1 form U. maydis
UmSRE1-R	CAATCTCTAGAGGATCCCCACTTTGTTGGATGCGACTAC	To amplify the CDS fragment of UmSRE1 form U. maydis
VdSRE1-F	CCAGCTAGCATCGATTCCCATGCATTTCTCCGCCCTCAT	To amplify the CDS fragment of VdSRE1 form V. dahliae
VdSRE1-R	CAATCTCTAGAGGATCCCCTCGTGCTTGCACTATTCGCC	To amplify the CDS fragment of VdSRE1 form V. dahliae
CgSRE1-F	CCAGCTAGCATCGATTCCCATGCAGCTCTCTCTCGTCCT	To amplify the CDS fragment of CgSRE1 form C. graminicola
CgSRE1-R	CAATCTCTAGAGGATCCCCTCGGATGTTCCGGTACCTCG	To amplify the CDS fragment of CgSRE1 form C. graminicola
FoSRE1-F	CCAGCTAGCATCGATTCCCATGCTCTTCTTCAAGTCTAT	To amplify the CDS fragment of FoSRE1 form F. oxysporum
FoSRE1-R	CAATCTCTAGAGGATCCCCTTGGATGCAGCGGCACTAAC	To amplify the CDS fragment of FoSRE1 form F. oxysporum
SRE1SP-F	CCAGCTAGCATCGATTCCCATGTACTCGTCGAACCAAA	To amplify the CDS fragment of SRE1 without SP form S. turcica
MoSRE1SP-F	CCAGCTAGCATCGATTCCCGCTAGCATCGACAGCGCT	To amplify the CDS fragment of MoSRE1 without SP form M. grisea
UmSRE1SP-F	CCAGCTAGCATCGATTCCCGCTCCTCTTGAGCCGCGCC	To amplify the CDS fragment of UmSRE1 without SP form U. maydis
VdSRE1SP-F	CCAGCTAGCATCGATTCCCCAGAGTGCCGTGAGCTGCG	To amplify the CDS fragment of VdSRE1 without SP form V. dahliae
CgSRE1SP-F	CCAGCTAGCATCGATTCCCGTCCCCACGGAGCTCCTCC	To amplify the CDS fragment of CgSRE1 without SP form C. graminicola
FoSRE1SP-F	CCAGCTAGCATCGATTCCCGGCCCCATTGAGAGCCGTC	To amplify the CDS fragment of FoSRE1 without SP form F. oxysporum
INF1-F	CCAGCTAGCATCGATTCCCATGAACTTTCGTGCTCTGTT	To construct the pGR107-INF1 vector
INF1-R	CAATCTCTAGAGGATCCCCCGTCTACGTGTGCGTCGCTA	To construct the pGR107-INF1 vector
GFP-F	CCAGCTAGCATCGATTCCCATGAAAGGAGAAGAACTTTT	To construct the pGR107-GFP vector
GFP-R	CAATCTCTAGAGGATCCCCCATGGATGAACTATACAAA	To construct the pGR107-GFP vector
SRE167A-F	CCAGCTAGCATCGATTCCCATGAAGTTCCTCACTAGCAT	To construct the pGR107-SRE167A vector
SRE167A-R	CAATCTCTAGAGGATCCCCCGAAGTTCCCGAGCAACCAA	To construct the pGR107-SRE167A vector
SRE167A-β-F	CCAGCTAGCATCGATTCCCATGAAGTTCCTCACTAGCAT	To construct the pGR107-SRE167A-β vector
SRE167A-β-R	CAATCTCTAGAGGATCCCCCGAAGTTCCCGAGCAACCAA	To construct the pGR107-SRE167A-β vector
SRE1β-F	CCAGCTAGCATCGATTCCCATGAAGTTCCTCACTAGCAT	To construct the pGR107-SRE1β vector
SRE1β-R	CAATCTCTAGAGGATCCCCCGAAGTTCCCGAGCAACCAA	To construct the pGR107-SRE1β vector
SRE1SP-67A-F	CCAGCTAGCATCGATTCCCATGTACTCGTCGAACCAAA	To construct the pGR107-SRE1SP-67A vector
SRE1SP-67A-R	CAATCTCTAGAGGATCCCCCGAAGTTCCCGAGCAACCAA	To construct the pGR107-SRE1SP-67A vector
SRE1SP-67A-β-F	CCAGCTAGCATCGATTCCCATGTACTCGTCGAACCAAA	To construct the pGR107-SRE1SP-67A-β vector
SRE1SP-67A-β-R	CAATCTCTAGAGGATCCCCCGAAGTTCCCGAGCAACCAA	To construct the pGR107-SRE1SP-67A-β vector
SRE1SP-β-F	CCAGCTAGCATCGATTCCCATGTACTCGTCGAACCAAA	To construct the pGR107-SRE1SP-β vector
SRE1SP-β-R	CAATCTCTAGAGGATCCCCCGAAGTTCCCGAGCAACCAA	To construct the pGR107-SRE1SP-β vector
Prokaryotic expression
SRE1-GST-F	catgCCATGGCTCTCCCTACTTCCGATGCCACCCT	To construct prokaryotic expression vector
SRE1-GST-R	catgCTCGAGCTACGAAGTTCCCGAGCAACCAA	To construct prokaryotic expression vector
SRE167A-GST-F	catgCCATGGCTCTCCCTACTTCCGATGCCACCCT	To construct prokaryotic expression vector
SRE167A-GST-R	catgCTCGAGCTACGAAGTTCCCGAGCAACCAA	To construct prokaryotic expression vector
